# Supplementary material for: The quality and reliability of TikTok videos on non-alcoholic fatty liver disease: a propensity score matching analysis
Source: Front Public Health. 2023 Oct 4;11:1231240. doi: 10.3389/fpubh.2023.1231240 (PMC10582932; doi:10.3389/fpubh.2023.1231240)
Supplement: Supplementary file 3 [file Data_Sheet_1.zip]

Archive with 3 entries (2 files):
- data/
- data/muti-groupPMS.txt
- data/tiktok.xlsx
