# Supplementary material for: The quality and reliability of TikTok videos on non-alcoholic fatty liver disease: a propensity score matching analysis
Source: Front Public Health. 2023 Oct 4;11:1231240. doi: 10.3389/fpubh.2023.1231240 (PMC10582932; doi:10.3389/fpubh.2023.1231240)
Supplement: Supplementary file 3 [file Data_Sheet_1.zip › data/muti-groupPMS.txt]

# 引用包
rm(list=ls())
library(TriMatch) #三组匹配关键的包
library(readxl) # 读excel文件的包
library(ggsci) # sci配色包
library(dplyr) # 基础多功能包
describe(data)
data <- read_excel("C:/Users/Lenovo/Desktop/tiktok.xlsx",sheet = 1)%>%na.omit()# 这里改成自己的文件路径并读取

formu <- ~ length + like + share + strore

# 把数据factor一下
data$source<-as.factor(data$source)

tspa <- trips(data,#使用数据“data”
              data$source,#分组依据
              formu,#纳入匹配的因素
              nstrata = 2,#在下面图中需要绘制的标记数量
              method="logistic")#匹配方法为逻辑回归

plot(tspa,sample=c(0.5)) + theme_classic() + scale_color_nejm() #画出三组匹配图，这张图中就可以看出哪些“点”（也就是患者）匹配了，以及匹配的distance


Match.result<-trimatch(
         tspa,# 与上面12行对应，data=tspa
         caliper = 0.25,# 卡钳值，与两组的psm一个道理
         M1=3,# 这里是为了不放回匹配设置为321参数
         M2=2,
         M3=1,
         method=OneToN)

# 打包数据
Match.result<-Match.result%>%dplyr::arrange((Dtotal))

Match.result<-Match.result[!duplicated(Match.result[,1]),] 
Match.result<-Match.result[!duplicated(Match.result[,2]),] 
Match.result<-Match.result[!duplicated(Match.result[,3]),] 

# 看一下unmatch的情况
unmatched <- unmatched(Match.result)
summary(unmatched)

# 这就是最终的匹配结果了
Match.result
MatchedIndex<-data.frame()
for(i in 1:nrow(Match.result)){
  .MatchIndex<-data.frame(Index=c(Match.result[i,1],Match.result[i,2],Match.result[i,3]),Batch=i)
  MatchedIndex<-rbind(MatchedIndex,.MatchIndex)
}
.subsetData<-data[MatchedIndex$Index,]
MatchedIndex<-cbind(MatchedIndex,.subsetData)
MatchedIndex1<-MatchedIndex[MatchedIndex$source==1,]
MatchedIndex2<-MatchedIndex[MatchedIndex$source==2,]
MatchedIndex0<-MatchedIndex[MatchedIndex$source==0,]
setwd("改成自己的路径")# 设置导出的路径
write.csv(MatchedIndex1,"trimatch_result1.csv")
write.csv(MatchedIndex2,"trimatch_result2.csv")
write.csv(MatchedIndex0,"trimatch_result0.csv")
# 匹配结果中，前三列分别是三组匹配到的序号，这个序号和excel的序号对应，后面就是distance，和上面三维匹配图上面的distance保持一致
# 导出结果
setwd("改成自己的路径")# 设置导出的路径
write.csv(Match.result,"trimatch_result.csv")
