# Supplementary material for: The quality and reliability of TikTok videos on non-alcoholic fatty liver disease: a propensity score matching analysis
Source: Front Public Health. 2023 Oct 4;11:1231240. doi: 10.3389/fpubh.2023.1231240 (PMC10582932; doi:10.3389/fpubh.2023.1231240)
Supplement: Supplementary file 3 [file Data_Sheet_1.zip › data/tiktok.xlsx]

## Sheet: Sheet1
ID	data	No	source	length	like	share	strore	Define	signs	risk	text	treate	outcome	GQS	DISCERN
foodpod_2021	2021.06.05	1	3	40	10	130	46	0	0	1	0	1	0	1	1
27813746299	2022.03.10	2	3	98	306	18	219	0	0	0.5	0	1	0	2	3
Linhuiyisheng01	2021.06.04	3	3	124	46	139	12	0	0	0.5	0	1	0	2	3
377704819	2022.04.20	4	1	78	1475	1122	31	0	0	0.5	0.5	0.5	0	1	1
950849041	2022.03.13	5	1	40	37	917	189	0	0	0	0.5	0	0	0	1
ganbingke	2021.09.11	6	2	68	1786	4	10	0	0	0.5	0.5	0	0	1	1
2117653421	2022.02.23	7	1	46	678	310	46	0	0	0	0	0	0.5	1	1
aiganzang	2021.09.15	8	1	20	699	92	172	0	0	0	0	0	0	0	1
JZ18538980022	2022.03.10	9	1	42	1825	33	90	0	0	0.5	0	0.5	0.5	1	1
41965947445	2022.04.06	10	1	56	332	142	12	0	0.5	0	1	0	0	1	1
2117653421	2022.04.03	11	1	122	95	556	12	0	0	0.5	0	0.5	0.5	1	1
zhaotianyuyi	2022.03.24	12	1	46	138	171	28	0	0.5	0	1	0	0	2	1
xiaoyabin	2021.03.29	13	1	136	328	61	23	0	0.5	0.5	0.5	0.5	0	2	1
28554418402	2022.01.20	14	1	74	55	2	29	0	0.5	0	0.5	0	0	1	1
89523123928	2022.01.13	15	1	68	19	7	78	0	0	0	0	0	0	1	1
80161987123	2021.11.26	16	1	86	2887	142	11	0	1	0	0	0	0	2	1
aiganzang	2022.04.13	17	1	36	1865	3	45	0	0	1	0	0	0	1	1
zhangshijun88	2022.01.15	18	1	70	1032	575	7	0	0	0.5	0	0	0.5	1	1
dyecl61o1eee	2022.02.05	19	1	54	991	303	44	0	0	0	0.5	0	0	1	1
chengyang0324	2021.09.10	20	1	108	308	1	4	0	1	0	0	0.5	0	1	1
Lihuiyisheng01	2021.09.26	21	1	62	251	43	1	0	0.5	0.5	0	0.5	0	1	1
zhongyiganbi	2022.03.03	22	1	60	648	110	16	0	0	0	0	1	0	1	1
LYR.BJ	2020.06.15	23	1	130	85	356	7	0	0.5	0	0	0.5	0	1	1
puneikeyingy	2021.11.10	24	1	204	34	31	183	0	0.5	0	0.5	0.5	0	1	1
aiganzang	2021.07.30	25	1	48	107	352	6	0	0	0.5	0	0.5	0	1	1
Dryudecai	2021.09.12	26	1	24	596	16	9	0	0	0	0.5	0	0.5	1	1
5413jiangtao	2021.09.16	27	1	60	506	24	7	0	0	0.5	0	0.5	0	1	1
TGDyisheng	2022.03.22	28	1	104	1048	8	1	0	0	0	0	0.5	0	1	1
274272736	2021.12.15	29	1	70	241	30	32	0	0	0	0	0.5	0	1	1
znwys	2021.10.19	30	1	110	41	16	5	0	0.5	0	0	0.5	0	1	1
ganbingzhuan22	2021.11.26	31	1	68	410	43	3	0	0	0.5	0	0.5	0	1	1
tzslim616	2022.04.22	32	1	26	2187	476	2099	0	0	0	0.5	0	0	1	1
48354438634	2022.04.24	33	1	22	2132	939	649	0	0	0	0.5	0	0	1	1
Chenhailingys	2021.10.14	34	1	32	2656	997	270	0	0	0	0.5	0	0.5	1	1
zmbjs525	2021.03.24	35	1	110	9	1033	891	0	0	0	0	0	0	1	1
41087057369	2022.01.16	36	1	68	432	335	133	0	0	0	1	0	0	1	1
ganzangyanjiu	2021.11.11	37	1	22	3161	4	148	0	0	0	0.5	0	0.5	1	1
ttkzys	2021.11.29	38	1	20	124	1269	1	0	0	0	0.5	0	0	1	1
Wangyays	2021.12.10	39	1	228	5756	711	65	0	0	1	0	1	0	2	2
qyz94964	2021.03.08	40	1	82	2253	233	28	0	2	0	0	0	0	2	2
doctorwangfang	2021.03.15	41	1	76	8603	628	31	0	0	0	0	1	0	3	2
yxz5783	2022.03.16	42	1	112	1978	464	179	0	0	0	0	1	0.5	2	2
80696424900	2022.04.20	43	1	138	912	29	163	0	0	0	0.5	1	0.5	3	2
wangchuanyu898	2021.10.25	44	1	112	6101	945	1164	0	0	0.5	0	0.5	0	2	2
Dr.hefangping	2022.04.21	45	1	86	554	217	189	0	0	0.5	0.5	0.5	0	1	2
LYR.BJ	2020.12.01	46	1	56	3055	158	48	0	0	0	0	0.5	0	2	2
zhangfeng90	2021.09.21	47	1	124	1604	757	876	0	0	0.5	0	1	0	1	2
aiganzang	2021.03.25	48	1	80	508	262	295	0	0	0	0	0.5	0.5	2	2
1568945394	2022.03.04	49	1	70	143	405	56	0	0	0.5	1	0.5	0.5	2	2
zhangshijun88	2021.03.17	50	1	130	605	926	115	0	0	1	0	1	0	2	2
zcqyisheng	2022.03.01	51	1	62	2008	920	364	0	0	0	0	0.5	0	2	2
yuzhenxuan	2021.08.23	52	1	60	46	486	83	0	0	0.5	0	1	0.5	2	2
luows123	2021.07.05	53	1	104	269	402	12	0	0	0.5	0	1	0.5	2	2
64002739082	2022.03.24	54	1	64	44	766	139	0	0	0	0	0	0	1	2
22135381053	2021.11.24	55	1	90	199	220	10	0	0	0.5	0	1	0.5	2	2
xinglinzhong21	2021.08.23	56	1	144	3601	149	51	0	0	0.5	0	1	0.5	2	2
haoganzang	2020.09.16	57	1	108	208	32	37	0	0	0.5	0	0.5	0	2	2
89523123928	2022.01.14	58	1	102	810	15	481	0	0	0	0	0	1	3	2
zhongyiganbi	2022.01.16	59	1	64	357	582	29	0	0	0	0	0.5	0.5	1	2
woshihaiyish	2021.08.12	60	1	90	165	36	2338	0	0.5	0.5	0.5	0.5	0.5	2	2
beijingzhong99	2022.04.19	61	1	102	628	192	71	0	0	0.5	1	0.5	0.5	2	2
2pyh02783389689	2021.11.24	62	1	86	122	1230	140	0	0	0	0	1	0	1	2
yypys01	2022.03.17	63	1	92	718	9	21	0	0	0	0	1	0	1	2
TGDyisheng	2021.12.08	64	1	120	529	142	779	0	0	0	0	0.5	0	1	2
73439913099	2021.12.09	65	1	66	190	19	16	0	0	0	0	0.5	0.5	2	2
zhanghangz33	2022.02.11	66	1	130	823	50	27	0	0	0.5	0	1	0	2	2
maEshen	2022.01.25	67	1	136	48	172	9	0	0	0.5	0	0.5	0	1	2
xiaoyuanyisheng_	2021.12.11	68	1	88	3599	0	36	0	0	1	1	1	0.5	1	2
caiEsheng	2021.07.31	69	1	60	971	471	161	0	0	1	0	0	0	1	2
ganbingke	2021.04.19	70	1	90	241	104	143	0	0	1	0	0.5	0	2	2
DTmalie	2022.01.25	71	1	80	427	64	23	0	0	0.5	0	1	0	2	2
wanglei120	2021.07.23	72	1	42	518	72	28	0	0	1	0	0.5	0	2	2
46699146753	2021.11.29	73	1	90	9279	1775	12	0	0	0.5	0	1	0	2	2
608340698	2021.08.15	74	1	78	1958	1934	35	0	0.5	1	1	1	0.5	1	2
sunzhihua2002	2020.06.17	75	1	66	250	81	45	0	0	0	1	0	0.5	1	2
80161987123	2022.03.10	76	1	72	152	4	109	0	0	0	0	1	0.5	2	2
ljsmxbgl	2020.09.22	77	1	76	374	43	36	0	0	0.5	0	0.5	0	1	2
yypys01	2021.12.12	78	1	102	188	411	56	0	0	1	0	1	0	2	2
Wangyays	2021.12.24	79	1	110	193	153	18	0	0	0	0	1	0	2	2
hekeyisheng	2022.02.15	80	1	38	236	51	50	0	0	0.5	0	0.5	0.5	1	2
41965947445	2021.10.12	81	1	56	138	20	241	0	0	0.5	0	1	0	2	2
40607719583	2021.11.22	82	1	76	1944	83	6	0	0	0.5	0	1	0	2	2
ChengyanYS	2021.04.22	83	1	76	492	19	7	0	0	0	0	1	0	2	2
mhxxg	2022.05.03	84	1	68	253	549	44	0	0	0	1	1	0	2	2
89523123928	2021.11.22	85	1	48	37	133	5	0	0	0	0	0.5	0	1	2
BJcyl	2021.06.26	86	1	86	281	284	15	0	0	1	0	0.5	0	1	2
ganzangyanjiu	2021.01.23	87	1	72	15	10	13	0	0	0.5	0	1	0	1	2
73439913099	2022.05.05	88	1	488	698	33	166	0	0	0	0	1	0	2	2
yanjieyisheng	2022.03.12	89	1	42	281	15	11	0	0	0	0	1	0	2	2
DTmalie	2021.01.24	90	1	76	19	180	8	0	0	0	0	1	0	3	2
dy27tiqn2ej	2021.01.12	91	1	92	177	106	20	0	0	0.5	0	0.5	0.5	2	2
ganzangyanjiu	2021.02.04	92	1	52	132	318	49	0	0	0	0	1	0	2	2
54905740913	2022.03.09	93	1	60	43	0	0	0	0	1	0	0	0	2	2
ganzangyanjiu	2022.02.07	94	1	88	51	64	12	0	0	0.5	0	1	0	2	2
41965947445	2022.01.25	95	1	52	304	1699	53	0	0	0.5	0	0.5	0	1	2
hekeyisheng	2022.02.12	96	1	84	878	20	0	0	1	0	1	0.5	0	2	2
63518369	2021.06.18	97	1	82	8	8	5	0	0	0.5	0	0	0	2	2
80161987123	2021.12.21	98	1	142	275	102	537	0	0.5	0.5	0.5	1	0.5	2	2
Dr.wangxiaoyan	2021.11.20	99	1	38	272	44	11	0	0.5	0	0	0.5	0	1	2
DTyangmin	2021.10.14	100	1	100	2816	66	18	0	0	0	0	1	0	2	2
LYR.BJ	2020.08.29	101	1	62	267	10	18	0	0.5	1	0	0.5	0	1	2
Dr.jiabei	2022.01.24	102	1	162	991	13	11	0	1	1	0	0.5	0	2	2
chenyanYS	2021.06.05	103	1	50	558	471	7	0	0	0.5	0	0	0	2	2
lwl2212	2020.10.15	104	1	96	2559	9	72	0	0	1	0	0	0	2	2
Xzhensuo	2020.09.23	105	1	86	506	62	2	0	0	0.5	0	1	0	2	2
zhanghangz33	2022.01.25	106	2	62	59	9	131	0	2	0	0	0	0	2	2
46699146753	2021.12.03	107	1	74	212	137	10	0	0	0.5	0	1	0	2	2
xulieming1954	2021.08.11	108	1	78	1015	2263	17	0	0	0.5	0.5	0	0	1	2
46699146753	2021.12.07	109	1	124	22	13	64	0	0.5	1	0	0	1	2	2
89523123928	2022.01.05	110	1	72	64	154	151	0	0	0	1	0	0	2	2
2117653421	2021.06.17	111	1	74	2898	3	15	0	0	0.5	0	0.5	0	1	2
yypys01	2022.03.04	112	1	66	1355	32	0	0	0	0.5	0	0	0.5	1	2
ganzangyanjiu	2021.04.17	113	1	76	3209	46	116	0	0	0.5	0	0.5	0	1	2
ljsmxbgl	2020.09.24	114	1	42	660	19	24	0	0	0.5	0	0.5	0	1	2
Drlitaosurgeon	2022.02.23	115	1	52	1862	12	11	0	0	0	0	0.5	0	1	2
zhenghuanwei	2022.04.03	116	1	52	1661	23	11	0	0	1	0	0.5	0	2	2
baozhongyi25	2020.09.05	117	1	80	410	251	219	0	0	0	1	0	0	2	2
46699146753	2021.12.15	118	1	88	7551	90	663	0	0	0	0	0.5	0	1	2
41965947445	2021.10.27	119	1	32	33	1086	101	0	0	0.5	0	0.5	0	1	2
SFC_jsjkj	2020.07.31	120	1	48	360	112	12	0	0	0	0.5	0.5	0.5	2	2
jiac1028	2021.12.30	121	1	42	714	878	1	0	0	0	0	0.5	0.5	1	2
1306085582	2022.05.18	122	1	80	155	22	87	0	0	0	0	1	0	2	2
wccjnjz520	2022.03.19	123	1	64	210	209	154	0	0	0.5	0	0.5	0	2	2
DTmalie	2022.01.09	124	1	38	22	26	17	0	0	0.5	0	0.5	0	1	2
67248620746	2022.01.19	125	1	46	459	89	1	0	0.5	0.5	0	1	0.5	2	2
daifu9966	2022.01.21	126	1	96	855	2	102	0	0	1	0	1	0.5	2	2
1240638091	2020.12.01	127	1	102	353	27	8	0	0.5	0.5	0.5	0	0.5	1	2
chengyang0324	2021.11.15	128	1	128	175	168	14	0	0	0	0	1	0	2	2
80161987123	2022.05.15	129	1	72	343	91	2	0	0	0.5	0	0.5	0	1	2
zhangshijun88	2021.12.22	130	1	62	375	13	213	0	0	0	0	1	0	1	2
baozhongyi25	2020.08.07	131	1	64	377	13	7	0	0.5	0.5	0	1	0	2	2
aiganzang	2021.04.04	132	1	84	141	4	29	0	0	0	0	1	0	2	2
Xiaoyisi_Rao	2020.11.12	133	1	42	184	310	3	0	0	0.5	0	0.5	0	2	2
1306085582	2022.01.31	134	1	72	107	34	21	0	0	1	0	0.5	0	2	2
xamyydyzh	2021.07.31	135	1	132	72	30	4	0	0	0.5	0	0.5	0	2	2
39372631276	2022.04.19	136	2	188	36	92	4	0	0	0	0	1	0	2	2
lianzhanmeihui	2021.12.20	137	3	40	26	0	1	0	0	0	0	1	0	1	1
dyy7l78oypsc	2020.05.09	138	3	10	3	0	1	0	0	0	0	1	0	1	1
Dr.wengxie	2020.06.10	139	1	78	7431	21	198	0	0.5	0	0	0.5	0.5	1	2
46469018405	2022.01.17	140	1	58	7093	8	37	0	0	0	0	1	0	1	2
Dr.Luzhiqiang	2021.06.18	141	1	68	4798	3911	4	0	0.5	1	0	0	0	1	2
89523123928	2021.10.29	142	1	58	2074	1716	1383	0	0	1	0	0.5	0	2	2
jkxiaozhang01	2021.06.28	143	1	38	2230	3685	662	0	0	0	0	0.5	0	1	2
66251487	2019.03.03	144	1	156	2248	206	2338	0	0	0	0	0.5	0	1	2
YOUYAdoctor	2021.03.20	145	1	72	1156	666	92	0	0	1	0	0	1	2	2
31481953726	2021.12.27	146	1	80	2351	419	153	0	0.5	1	0	0.5	0	2	2
zhongyiganbi	2021.10.25	147	1	88	61	1622	418	0	0.5	0	1	0	0	2	2
1709157858	2021.08.25	148	1	72	342	84	152	0	0	1	0	1	0.5	2	2
daifu9966	2021.12.03	149	3	234	1012	33	175	0	0	0	0	1	0	3	3
274272736	2021.06.12	150	1	92	157	3	1	0	0.5	0	0.5	0	0	1	2
Dr.qiaomin	2020.09.08	151	1	172	1677	1983	483	0	0	1	0	2	0	2	3
mapingjiaoshou	2021.01.16	152	1	148	2321	9	4	0	0.5	0.5	0	1	1	2	3
hekeyisheng	2022.02.11	153	1	258	368	1540	204	0	0	0	0	2	1	3	3
ljsmxbgl	2020.09.23	154	1	94	9011	259	590	0	0	1.5	0	0.5	1	2	3
Dr.wengxie	2020.07.13	155	1	62	2008	6713	5821	0	0	1	0	1.5	1	2	3
guozhihua	2022.01.11	156	1	94	6526	8996	775	0	0	1.5	0	1.5	0.5	2	3
zhongyiganbi	2021.11.21	157	1	166	3046	188	5520	0	0	1	0	2	1	3	3
37458917390	2022.02.11	158	1	218	9410	884	240	0	0	0	0	2	1	3	3
ylxqvzi	2022.03.03	159	2	98	33	4518	528	0	0	0	0	1.5	1.5	3	3
ganbingke	2021.02.27	160	1	108	2006	90	550	0	0	1	0	1	0	3	3
dy_drjiang	2021.10.08	161	1	152	2312	6655	463	0	0	0	0	2	1	3	3
zhanghangz33	2022.01.25	162	1	96	695	3130	81	0	1	1	0	1.5	0.5	3	3
41200171402	2021.08.16	163	1	96	1131	210	1731	0	0	0.5	0	1	0	3	3
75226336938	2022.04.20	164	1	122	2298	980	5356	0	0	0	0	1.5	0.5	3	3
RMJKYJ	2021.08.11	165	1	112	8405	194	56	0	0	0	0	2	0	3	3
73439913099	2021.12.08	166	2	88	1503	938	130	0	0	0.5	0	1	1	4	3
huaxitanglizhi	2022.04.12	167	1	180	1760	87	56	0	0	2	0	0	0	3	3
53653000440	2022.02.10	168	1	250	1462	70	36	0	0	0	1	2	0	3	3
DoctorRobert	2022.01.11	169	1	172	7467	1976	74	0	0	0	0	1	0	2	3
ttyy7164	2022.03.25	170	1	172	2178	563	231	0	0	1	0	1	0.5	2	3
ganbingke	2021.04.14	171	1	114	159	673	342	0	0	1	0	1.5	0	3	3
RMJKYJ	2021.08.11	172	1	72	762	186	34	0	0	0	0	1	0	2	3
ttkzys	2022.03.29	173	1	94	5207	430	3298	0	0	0	0	1.5	0.5	2	3
dxpjk	2022.03.11	174	1	70	611	94	36	0	0	1	0	1.5	0	2	3
22135381053	2021.01.14	175	1	96	953	9	0	0	1	1	0.5	0.5	0.5	2	3
73439913099	2022.04.17	176	1	102	845	46	38	0	0	0	0	1	1	2	3
ganbingke	2021.07.01	177	1	62	971	111	26	0	0	0.5	0	1	0	2	3
zhangshijun88	2021.07.10	178	1	64	57	21	9	0	0	0.5	0	1	0	3	3
67248620746	2022.02.08	179	1	84	410	30	18	0	0.5	0.5	0	1	0.5	2	3
41965947445	2022.03.11	180	1	42	755	192	208	0	0	0	0	1	0	2	3
Lihuiyisheng01	2022.02.27	181	1	148	715	38	22	0	0	0	0	1	0.5	2	3
liusongyang29	2022.01.10	182	1	62	1181	3	12	0	0	0.5	0	1	0	2	3
BJcyl	2021.07.18	183	1	166	39	110	1	0	0	1	0	1	0	2	3
heyi1983	2021.02.28	184	1	82	222	17	34	0	0	0.5	0	1	0	2	3
beijingzhong99	2022.05.12	185	1	106	23	0	0	0	0	1	0	0.5	0	2	3
zygu86	2020.06.24	186	1	96	289	1401	23	0	0	0.5	0	1	0.5	2	3
yypys01	2022.05.09	187	1	154	294	38	6	0	0	0.5	0	1.5	0	2	3
zhangjiezhuren	2021.06.04	188	1	64	1953	747	4133	0	0	0.5	0	1	0	2	3
yypys01	2022.01.29	189	2	80	256	2131	93	0	0	1	0	1	0.5	2	3
grkluhaiying	2022.03.09	190	1	60	484	7349	233	0	0	1	0	2	0.5	2	4
41381221097	2021.10.18	191	1	252	2009	115	1614	0	0	1	0	2	0.5	3	4
hekeyisheng	2022.02.05	192	3	94	7	21	10	0.5	0	0.5	0	1	0	4	4
22135381053	2022.03.04	193	1	46	300	233	132	0.5	0	0	0.5	0	0	0	1
Dr.wengxie	2020.05.10	194	1	44	184	240	25	0.5	0.5	0	0.5	0	0	1	1
PMPH_YJK	2019.08.22	195	1	156	292	188	1	0.5	0	0.5	0	0.5	0	1	1
1035172659	2020.10.29	196	1	62	229	56	43	0.5	0	0	1	0	0	1	1
caiEsheng	2020.09.28	197	1	80	2619	109	5	0.5	0	0.5	0	0	0	1	1
1222892509	2021.10.03	198	1	62	138	277	14	0.5	0.5	0.5	0.5	0	0.5	2	1
doctor_mum	2020.07.02	199	1	32	7607	4	73	0.5	0.5	0	0.5	0	0	1	1
Dr_zhangyefan	2021.09.14	200	1	160	363	2676	606	0.5	0	0.5	0	0.5	0.5	1	1
JK171613	2021.04.23	201	1	88	20000	3619	657	0.5	0.5	0	0.5	0	0	2	2
2117653421	2022.03.02	202	1	48	388	3	0	0.5	0.5	0	0.5	0	0.5	2	2
dingyinlu	2021.06.30	203	1	80	633	3543	1788	0.5	0.5	0	0	0.5	0	3	2
shanghaihuas90	2021.04.23	204	1	82	249	1129	59	0.5	0	0	0	0.5	0.5	2	2
76197605758	2021.10.27	205	1	98	1862	1259	26	0.5	0.5	1	0	1	0	2	2
hekeyisheng	2022.02.17	206	1	188	624	345	404	0.5	1	0	1	0	1	2	2
xulieming1954	2021.07.18	207	1	114	757	624	26	0.5	0	1.5	0	0.5	0	2	2
znwys	2022.04.10	208	1	98	89	82	24	0.5	0	0	0.5	0	0	1	2
shendoctor123	2022.03.25	209	1	72	449	785	112	0.5	0	0	0	1	0.5	2	2
yixuejianzho	2021.06.18	210	1	112	391	176	8	0.5	0	0.5	0	0.5	0.5	2	2
587962591	2022.03.19	211	1	78	2767	172	18	0.5	0.5	0	0	0.5	0.5	1	2
dyvi2qtgjyqg	2021.02.08	212	1	112	217	159	6	0.5	1	0.5	0	0.5	0	2	2
dyakfi8qgt7l	2021.09.01	213	1	34	1352	1113	21	0.5	0.5	0.5	0	0	0	1	2
BJcyl	2021.05.18	214	1	98	9389	231	46	0.5	0.5	0.5	0.5	0.5	0.5	2	2
yxz5783	2022.04.13	215	1	108	21	328	3	0.5	0	1	0	0.5	0	2	2
haoganzang	2021.01.13	216	1	82	245	180	154	0.5	0	0	0.5	0.5	1	2	2
80161987123	2022.01.28	217	1	256	155	74	30	0.5	0.5	1	0	0	0	2	2
41965947445	2021.11.24	218	1	100	172	42	51	0.5	0	0.5	0	0.5	0	1	2
guopengys	2022.03.04	219	1	78	418	344	22	0.5	1	0	0	0	0	1	2
ganbingke	2022.04.16	220	1	118	249	145	23	0.5	0	0	0	0.5	1	2	2
41965947445	2022.04.23	221	1	88	81	92	341	0.5	1	0	0	0.5	0	1	2
zhangshijun88	2021.10.01	222	1	42	200	82	2	0.5	0.5	0	0.5	0	0	1	2
2022579802	2021.04.25	223	1	34	2151	2	20	0.5	0	0.5	0	0.5	0	1	2
89523123928	2022.03.05	224	1	78	839	121	126	0.5	0.5	0	1	0	0	2	2
2117653421	2021.06.22	225	1	72	360	79	4	0.5	0	1	0	0.5	0	2	2
ttkzys	2021.12.17	226	1	118	106	853	6	0.5	0	0.5	0	1	0.5	2	2
FGBing	2020.02.07	227	1	72	557	32	141	0.5	0.5	0	0	0.5	0.5	1	2
zyx195508	2021.07.01	228	2	24	2423	33	121	0.5	0	0.5	0	0	0.5	1	2
doctor_bamboo	2021.01.22	229	1	76	310	24	7	0.5	0	0	0	1	0.5	2	2
41965947445	2022.01.11	230	1	160	104	172	86	0.5	0.5	0	1	0.5	0	2	2
BJcyl	2021.06.04	231	1	52	132	46	2	0.5	0.5	0	1	0	0	2	2
zhangshijun88	2021.06.27	232	1	76	2062	252	30	0.5	0	0.5	0	1	0	2	2
41965947445	2021.12.28	233	1	82	501	64	11	0.5	0	0	0	0	1	2	2
haoganzang	2021.04.24	234	1	100	381	28	4	0.5	0	0	0.5	0.5	0	2	2
zhongyiganbi	2022.05.06	235	1	60	889	47	129	0.5	0	0.5	0	0.5	0.5	3	2
beijingzhong99	2022.04.23	236	1	82	139	1	98	0.5	0.5	1	0	0.5	0	2	2
ganboshifx	2022.04.22	237	1	96	5774	56	14	0.5	0	0.5	0	1	0.5	2	2
Liver_alive	2020.03.05	238	1	42	307	37	91	0.5	0	0.5	0	0	0	2	2
1306085582	2021.11.16	239	1	62	94	4373	2	0.5	0	1	0	0.5	0	2	2
YOUYAdoctor	2021.04.01	240	1	120	293	18	6	0.5	1	0	0	0.5	0	2	2
51576848558	2021.09.17	241	1	76	1257	12	15	0.5	0	0.5	0	1	0	2	2
64002739082	2022.01.03	242	1	104	578	208	20	0.5	0.5	0.5	0	0	0.5	2	2
274272736	2021.06.19	243	1	194	5546	14	44	0.5	0	0.5	0	1	0	2	2
83351368642	2022.04.19	244	1	34	3890	28	14	0.5	0.5	0	0.5	0.5	0	2	2
hekeyisheng	2022.01.26	245	2	62	261	157	10	0.5	0	1	0	0.5	0	2	2
guozhihua	2021.11.11	246	1	62	171	4	5	0.5	0.5	0.5	0	0	0.5	2	2
beijingzhong99	2022.05.11	247	1	118	227	44	113	0.5	0	0.5	0	0.5	0.5	2	2
heyi1983	2021.11.25	248	1	94	167	177	16	0.5	0	0.5	0	0.5	0	1	2
dy9o7ev8yxr1	2021.09.18	249	1	78	23	8	9	0.5	0	0.5	0	0.5	0.5	1	2
100535538	2020.07.13	250	1	132	187	2	4	0.5	0.5	0.5	0	1	0	2	2
dy27tiqn2ej	2020.05.07	251	1	114	18	24	6	0.5	0	0	0	0.5	0	1	2
98906383752	2022.01.16	252	1	104	536	27	59	0.5	0	0.5	0	0	0.5	2	2
YOUYAdoctor	2021.06.25	253	1	82	23	43	1706	0.5	0	0.5	0	0	1	2	2
xmdys	2020.08.20	254	1	120	116	13	1	0.5	0	0.5	0	0.5	0.5	2	2
2117653421	2021.09.25	255	1	114	203	1	18	0.5	0	1	0	0.5	0	2	2
26567598930	2022.05.16	256	1	90	214	2	7	0.5	0	0.5	0	0	1	2	2
xulieming1954	2021.04.19	257	1	110	1667	1751	3	0.5	0.5	0.5	0	0.5	1	2	2
haoganzang	2021.01.26	258	1	72	344	28	1	0.5	1.5	0	0	0	0	2	2
DTmalie	2021.12.19	259	1	96	874	14	78	0.5	0.5	0.5	0	0	0.5	2	2
zhangshijun88	2022.01.22	260	1	110	69	281	3	0.5	0	1	0	0	0	2	2
90479483901	2022.01.26	261	1	40	8	758	7	0.5	0	0	0.5	0	0.5	1	2
guozhihua	2022.04.01	262	1	60	1151	67	23	0.5	0.5	1	0	0.5	0	2	2
yypys01	2022.05.14	263	1	90	89	193	36	0.5	0	0	0.5	0	0	2	2
5916105320	2022.02.27	264	1	74	90	14	14	0.5	0	1	0	0.5	0.5	2	2
xiongludaifu	2022.04.22	265	1	110	6325	41	440	0.5	0.5	0.5	0	1	0	2	2
22135381053	2022.05.16	266	1	104	812	0	175	0.5	0	0.5	0	0	0.5	1	2
Xzhensuo	2020.09.23	267	1	66	81	81	103	0.5	0.5	0.5	0	0.5	0	2	2
98906383752	2022.01.14	268	1	66	831	278	51	0.5	0	0.5	0	0.5	0.5	2	2
84488183514	2022.02.10	269	1	76	268	22	6	0.5	0	0.5	0	0.5	0	2	2
yaolibin80	2022.04.08	270	1	34	2976	3983	15	0.5	0	0	0	0	0.5	1	2
DSdayisheng	2020.07.03	271	1	74	51	1873	2	0.5	0	1	0	0.5	0	2	2
zhanghangz33	2022.02.11	272	1	90	189	279	53	0.5	0	0.5	0	0	0	1	2
ganbingke	2021.11.20	273	1	42	118	10	2	0.5	0	0	0	0.5	0	1	2
37458917390	2022.04.10	274	1	136	310	11	30	0.5	0	0.5	0	0.5	0.5	2	2
dr.wd	2021.11.05	275	1	80	7	1464	213	0.5	0	0.5	0	0.5	0	1	2
29354247407	2021.11.09	276	1	218	3260	12	35	0.5	0.5	0.5	0	1	0.5	2	2
zhongyiganbi	2021.10.17	277	1	94	168	1001	12	0.5	0	1	0	0	0	2	2
ZLL34316314	2021.05.19	278	1	38	120	49	26	0.5	1	0	0	0	0	1	2
wccjnjz520	2021.12.23	279	1	96	202	296	229	0.5	0	1	0	0	0	2	2
73439913099	2021.11.22	280	1	96	476	64	28	0.5	0	0	0.5	0	1	2	2
dy27tiqn2ej	2021.01.30	281	1	62	24	4	68	0.5	0.5	0.5	0.5	0	0.5	2	2
ebhxydf	2021.05.15	282	2	58	166	29	11	0.5	0	0.5	0	0.5	0.5	2	2
36638311900	2022.03.25	283	1	60	67	24	237	0.5	0	0	0	0	1	2	2
dy9o7ev8yxr1	2022.01.24	284	1	190	131	42	13	0.5	0.5	0	1	0	0	2	2
67007466198	2022.03.13	285	1	66	183	51	9	0.5	0.5	1	0	0.5	0	2	2
LYR.BJ	2021.01.19	286	1	66	32	0	15	0.5	0	0.5	0	0.5	0	1	2
23341367684	2021.08.29	287	1	42	25	2789	9	0.5	0	0.5	0	0	0.5	1	2
ChengyanYS	2021.04.08	288	1	68	154	6	5	0.5	0.5	0.5	0	1	0	2	2
5413jiangtao	2021.07.07	289	1	86	57	121	8	0.5	0	0.5	0	0.5	0.5	2	2
yixuejianzho	2022.02.22	290	1	92	324	23	824	0.5	0.5	0	0	0.5	0	2	2
2203004531	2022.01.10	291	1	76	125	9	10	0.5	0	0.5	0.5	0	0.5	1	2
njszyy	2020.06.07	292	1	64	232	12	38	0.5	0	0	0	0	0.5	1	2
85427492464	2021.10.05	293	2	82	153	46	8	0.5	0	0	0	1	0	2	2
daifu9966	2021.09.23	294	1	120	497	91	8	0.5	1	0.5	0	0.5	0.5	2	2
LYR.BJ	2021.12.13	295	1	114	90	1	1	0.5	0.5	0.5	0	0	0.5	2	2
dy9c4ebfc63	2022.04.07	296	1	46	327	782	18	0.5	0	0.5	0	0	0.5	2	2
2pyh02783389689	2021.08.28	297	1	76	214	10	3	0.5	0	0.5	0	0.5	0.5	2	2
dy27tiqn2ej	2020.05.07	298	1	68	2033	10	0	0.5	0	0	0	1	0.5	2	2
SD18567	2020.05.14	299	1	84	296	167	3	0.5	0	0.5	0	0	0	1	2
beijingzhong99	2022.01.11	300	1	66	7609	362	22	0.5	0	0.5	0	0.5	0.5	2	2
haikanxw	2021.05.25	301	1	52	8092	37	828	0.5	0	0	0	0.5	0	1	2
hzxixih.	2021.10.27	302	1	120	8592	604	9	0.5	1	0	0	0.5	0	3	2
zhaotianyuyi	2022.03.30	303	1	148	9010	78	7	0.5	0.5	0	0	0.5	0	1	2
MUYU_CARE	2020.04.05	304	1	50	5319	30	41	0.5	0.5	0.5	0	0.5	0	2	2
BJcyl	2021.06.28	305	1	110	4236	8110	88	0.5	0	0.5	0	1	0	2	2
lwl2212	2020.08.18	306	1	94	4571	9645	70	0.5	1	0.5	0.5	0	0	2	2
Dr.wengxie	2020.10.21	307	1	80	4346	1735	4	0.5	0.5	0	0.5	0	0	1	2
ganboshifx	2020.07.10	308	1	72	4205	2972	4	0.5	0	0.5	0	0	1	2	2
dy27tiqn2ej	2021.01.20	309	1	110	4657	2422	0	0.5	0.5	0.5	0	0.5	0	2	2
xynwp3593	2021.11.23	310	1	96	2085	1452	1453	0.5	0.5	0.5	0	0.5	0	2	2
dy9o7ev8yxr1	2021.09.18	311	1	32	2438	571	898	0.5	0	0.5	0	0	0	2	2
LYR.BJ	2020.07.30	312	1	38	2427	1371	1484	0.5	0.5	1	0	0.5	0	2	2
DrZhangYinQiang	2021.08.17	313	1	26	2939	1165	671	0.5	0	0.5	0	0	0	1	2
sdyfy	2021.09.26	314	1	46	3767	306	64	0.5	0	0.5	0	0	0	1	2
Liver_alive	2020.09.08	315	1	84	3634	811	432	0.5	0	1	0.5	0	0	2	2
Lihuiyisheng01	2021.10.12	316	1	34	858	5	154	0.5	0	0.5	0	0	0	1	2
jsbcyjmy	2020.08.29	317	1	68	27	1095	634	0.5	0.5	0	0.5	0.5	0	1	2
zcqyisheng	2022.03.07	318	1	36	4904	68	117	0.5	0	1	0	0.5	0.5	2	2
TJTVbaiyibai	2021.01.02	319	1	24	3525	383	235	0.5	0	0.5	0	0	0	1	2
22135381053	2021.11.15	320	2	62	18	7	421	0.5	0	1	0	0	0	2	2
shiliao666888	2022.05.03	321	1	38	45	4	14	0.5	0.5	0	0	0.5	0	1	2
zhangfeng90	2021.11.14	322	1	62	27	400	43	0.5	0	0.5	0	0.5	0	2	2
1366063468	2021.03.16	323	1	126	35	97	28	0.5	1	0.5	0	1	0	2	2
LYR.BJ	2020.06.23	324	1	100	41	53	23	0.5	0.5	1	0	0.5	0	2	2
64002739082	2021.11.29	325	1	112	112	32	6	0.5	0	0.5	0.5	0.5	0	2	2
DZY38688580	2021.04.15	326	1	62	762	12	9	0.5	0	0.5	0	0	0	2	2
dr_drjiang	2021.09.17	327	1	100	32	45	8	0.5	0.5	0	0	0.5	0.5	2	2
2pyh02783389689	2022.04.26	328	1	142	576	29	0	0.5	0.5	1	0.5	0.5	0.5	2	2
jsbcyjmy	2020.08.29	329	1	136	1947	3802	129	0.5	0	1	0	1	1	3	3
41087057369	2022.02.08	330	1	60	292	4599	337	0.5	0	0	0.5	0.5	1	3	3
Doctor.Zzw	2021.04.27	331	1	156	6489	4	707	0.5	0	0	0	1	1.5	3	3
zhongyiganbi	2021.12.28	332	1	202	575	3692	133	0.5	0	1	0	1.5	0	3	3
41381221097	2021.12.26	333	1	160	2792	5450	410	0.5	0	1.5	0	0.5	0	3	3
wys8976	2020.06.13	334	1	162	2304	198	573	0.5	0.5	0	0	1	0.5	3	3
98906383752	2021.11.28	335	3	20	9	1019	582	0.5	0	0.5	0	0	0.5	1	1
dazengvip	2018.12.09	336	1	260	1879	11	89	0.5	0	0.5	0	1	1	2	3
hlmpwk	2021.08.05	337	1	114	1666	463	45	0.5	0.5	0	1	0	0	2	3
dy27tiqn2ej	2020.05.07	338	1	102	601	20	42	0.5	0	1	0.5	1	0.5	2	3
HiDaFu50267	2022.02.16	339	1	164	393	905	17	0.5	2	1	0.5	0	1	2	3
zhangmingli1	2020.11.10	340	3	292	4301	118	18	0.5	0.5	0.5	0	0	0.5	2	2
Liver_alive	2020.08.04	341	1	102	15	270	13	0.5	0.5	1	0.5	1	0	2	3
666251487	2019.03.05	342	1	76	143	41	21	0.5	0	0	0	1	1	2	3
Dr.wengxie	2020.09.29	343	1	64	38	53	33	0.5	0	0.5	0	1	0	2	3
dy27tiqn2ej	2020.05.08	344	1	74	3303	7	44	0.5	0.5	1	0	1	0.5	2	3
1772696908	2020.10.22	345	1	100	1250	1	6	0.5	0	0.5	1	0	0	2	3
lujianzhuren	2021.09.16	346	1	76	1816	7	13	0.5	0	1.5	0	0	0.5	2	3
Drlitaosurgeon	2022.02.18	347	1	102	167	55	13	0.5	0	1	0	1	0	2	3
zd20215951	2021.09.29	348	1	72	200	574	158	0.5	0	0	0	0.5	1	2	3
zhongyiganbi	2021.12.11	349	1	68	11	202	3	0.5	0.5	1	0.5	0.5	0	2	3
37458917390	2022.03.11	350	1	136	149	82	18	0.5	0.5	0.5	0	1	0	2	3
ganbingke	2022.04.12	351	1	170	28	8	5	0.5	0.5	1	0	1	0.5	3	3
fya1000	2022.03.30	352	1	140	127	15	7	0.5	0	0	0	1	0	2	3
36638311900	2022.03.18	353	1	48	1264	3	4	0.5	0.5	0.5	0	0	1	2	3
liaoyuyisheng	2022.04.23	354	1	90	4294	308	2	0.5	0	1.5	0	0.5	0	2	3
DTmalie	2021.11.29	355	2	102	2528	242	223	0.5	0	0.5	1	0.5	0	2	3
54613818800	2021.11.12	356	1	56	83	577	1	0.5	1	0.5	0	0	0	2	3
can128216	2021.09.08	357	1	72	106	10	9	0.5	0	1	0	1	0	2	3
90479483901	2021.06.24	358	1	60	496	4	11	0.5	0.5	0	0	1	1	2	3
dy_drjiang	2021.09.28	359	1	150	114	4	1	0.5	0	1	0	1	0.5	2	3
64002739082	2021.11.26	360	1	62	55	10	53	0.5	0.5	1	0.5	0	0.5	2	3
41965947445	2021.10.22	361	1	132	106	35	1	0.5	0	0.5	0	1	0.5	2	3
Dr_zhangyefan	2021.09.12	362	2	78	3	323	10	0.5	0.5	0	0	1	0	2	3
Wangyays	2021.01.28	363	1	92	59	40	18	0.5	0.5	0	0.5	1.5	0.5	2	3
2pyh02783389689	2021.12.10	364	1	92	573	29	7	0.5	0	0.5	0	1	0	2	3
dy27tiqn2ej	2020.06.01	365	1	82	286	4	40	0.5	0	1.5	0	0	0	2	3
Drlitaosurgeon	2022.02.08	366	1	74	233	47	46	0.5	0.5	1	0	1	0	2	3
zhangfeng90	2022.01.20	367	1	90	474	11	24	0.5	0	1	0	0.5	0	2	3
Dr_zhangyefan	2021.09.15	368	3	90	101	970	317	0.5	0	1	0	0.5	0.5	2	2
zhangshijun88	2022.05.09	369	1	210	2090	20	6	0.5	0.5	1	0.5	1	0	3	3
ganboshifx	2022.04.22	370	1	90	77	56	13	0.5	0	1	0	0.5	0	2	3
Dr.wangxiaoyan	2020.11.23	371	1	94	8	48	98	0.5	0.5	1	0.5	0	1	2	3
shenghuoquanncctv	2020.07.02	372	1	52	5482	18	15	0.5	0	1	0	1	0.5	2	3
dyakfi8qgt7l	2021.08.31	373	1	116	5116	13	10	0.5	0.5	1	0.5	1	0.5	3	3
dy27tiqn2ej	2021.01.27	374	1	76	4155	4677	10	0.5	0.5	0.5	0	0.5	0.5	2	3
1244206517	2020.04.30	375	1	96	1920	1954	1309	0.5	0.5	1	0	0.5	0.5	2	3
zhangfeng90	2021.10.22	376	1	336	3488	773	47	0.5	0.5	0.5	0	1	0.5	3	3
63822999375	2022.09.14	377	1	80	345	2037	350	0.5	0.5	1	0	1	0.5	2	3
89523123928	2021.10.02	378	1	86	5252	42	381	0.5	0	0	0	1	0	2	3
DSdayisheng	2020.08.11	379	3	60	122	239	3	0.5	0	0.5	0	0.5	0.5	2	2
Liver_alive	2020.08.11	380	1	128	37	100	20	1	0.5	0.5	0	0.5	0.5	1	1
54248669376	2022.02.10	381	1	40	475	562	48	1	0	0	1	0	0.5	1	1
41381221097	2021.10.12	382	1	42	534	5247	44	1	0	0	0	0	0	1	1
ChengyanYS	2021.04.20	383	1	40	834	337	90	1	0	0	0	0.5	1	2	2
dy27tiqn2ej	2021.01.31	384	1	114	998	4209	2819	1	0	0	1	0	0	2	2
huarongjie123	2021.04.09	385	1	120	1293	349	587	1	0	1	0	0	0	3	2
doctorwang00101	2020.10.25	386	1	128	3256	40	35	1	0.5	0.5	0.5	0.5	0	2	2
Dr.hefangping	2021.07.13	387	1	76	3626	162	169	1	0	0.5	0	0.5	0.5	2	2
2pyh02783389689	2021.12.04	388	1	190	230	82	92	1	1	0	0	1	0	2	2
zcqyisheng	2022.03.25	389	1	102	4083	19	25	1	0.5	0	0	0	0	2	2
Lihuiyisheng01	2022.05.19	390	1	128	717	50	122	1	0.5	0.5	0	0	0.5	1	2
182074265	2019.08.22	391	1	162	1146	650	479	1	0.5	1	0	0.5	0.5	2	2
jkshjdhdys	2021.06.02	392	1	106	1711	597	32	1	0.5	0.5	0	0.5	0	2	2
41273822916	2021.12.07	393	1	138	627	348	223	1	0	0	0	1	0	2	2
zyx195508	2021.07.26	394	1	128	1421	6	88	1	0	0.5	0	1	0	2	2
ys20195201314	2019.10.27	395	1	78	464	162	19	1	0.5	1	0	1	0.5	2	2
40449656052	2021.09.23	396	1	88	371	523	32	1	0.5	1	0	1	0.5	2	2
dy6q9esnm9i4	2022.01.26	397	1	66	4788	37	8	1	1.5	0	0	0	0	1	2
aiganzang	2021.03.28	398	1	46	449	76	587	1	0	0	0.5	0	0	2	2
guoyisheng45	2021.12.25	399	1	82	1273	138	19	1	0.5	0	0	1	0.5	2	2
120996055	2020.01.18	400	1	80	1109	3820	29	1	0	0	1	0.5	0.5	2	2
dy_drjiang	2021.10.18	401	1	74	22	322	181	1	0	0.5	0	0	0	2	2
sdjx66688	2019.11.24	402	1	88	20	314	19	1	0.5	0.5	0.5	0	0	2	2
DTmalie	2022.01.05	403	1	154	167	48	60	1	0	1	0	0	0.5	3	2
znwys	2021.12.12	404	1	64	121	192	14	1	0	0	0	0	1	2	2
Dr.wangmengxian	2021.08.12	405	1	84	1383	0	3	1	0	0	0	0.5	0.5	1	2
dy_drjiang	2021.09.16	406	1	154	618	25	0	1	0	1	0	0.5	0	2	2
liaoyuyisheng	2022.04.23	407	1	68	158	28	8	1	0.5	0.5	0	0	0.5	2	2
1244206517	2021.10.12	408	1	240	171	43	68	1	1	0.5	0.5	0.5	0.5	3	2
aiganzang	2022.04.03	409	1	102	18	79	104	1	0.5	0.5	0	0	0.5	3	2
ganbingke	2021.11.06	410	1	102	948	62	9	1	0	0	0	0	1	2	2
73439913099	2022.01.23	411	1	104	44	137	168	1	0	0.5	0	0	0	2	2
haoganzang	2020.11.29	412	1	124	115	2111	131	1	0	0.5	0	0	0	2	2
daifu9966	2022.01.07	413	1	124	103	19	21	1	0	0.5	0	0	0	2	2
Drsunhaolin	2021.06.08	414	1	128	218	113	14	1	0	0.5	0	0.5	0	2	2
73439913099	2021.12.10	415	1	90	39	133	26	1	0	0.5	0	0	0.5	2	2
yypys01	2021.11.20	416	1	64	20	12	15	1	0	0.5	0	0.5	0.5	2	2
80161987123	2021.08.13	417	1	94	469	2	13	1	0	0	0	0	0.5	2	2
dy27tiqn2ej	2021.02.02	418	1	106	390	31	11	1	0.5	1	0	0.5	0	2	2
dy_drjiang	2021.10.24	419	1	74	685	145	135	1	0.5	0.5	0.5	0	0.5	2	2
xinglinzhong21	2021.08.12	420	1	74	1173	83	3	1	0	0.5	0	0	0.5	1	2
89523123928	2021.11.16	421	1	68	180	9	1	1	0	1	0	0.5	0	2	2
lujianzhuren	2020.07.14	422	1	60	2620	57	176	1	0	0	0	0.5	0	2	2
Liver_alive	2020.08.20	423	1	212	108	888	11	1	0	1	0	0.5	0.5	2	2
yixuejianzho	2021.12.27	424	1	82	258	1365	118	1	0	0.5	0	0.5	0.5	2	2
zhangshijun88	2021.07.09	425	1	76	4941	6006	2486	1	0	1	0	0	1.5	2	3
doctorwang00101	2020.09.29	426	1	204	7299	1770	143	1	0	0	0	1.5	1	2	3
YOUYAdoctor	2021.04.14	427	1	226	3265	1722	5	1	0	1	0	0.5	0	3	3
Dr_zhangyefan	2021.09.11	428	1	76	655	100	127	1	0	1	0	0.5	0	2	3
94663554895	2021.10.22	429	1	88	867	918	425	1	1	0	0.5	0	1	3	3
chengyang0324	2022.01.03	430	1	286	414	1180	221	1	0.5	1	1	1	0.5	3	3
dyye1fsdk4hj	2021.10.12	431	1	74	255	123	94	1	0	1	0	1	0	3	3
93385836051	2021.11.21	432	1	104	376	32	60	1	0.5	0.5	1	0.5	0.5	3	3
chenzhijianys	2022.05.06	433	1	236	309	53	52	1	0.5	1	0	1	0.5	3	3
85427492464	2021.09.08	434	1	206	864	282	73	1	0	0.5	0	1	1	3	3
51546713009	2022.02.04	435	1	364	35	13	58	1	0	1	0	1	0	2	3
51546713009	2022.02.04	436	1	368	589	209	142	1	0.5	1	0	1.5	0.5	3	3
zhangshijun88	2022.05.15	437	1	218	14	7	138	1	0	0.5	0	1	1	3	3
72625195202	2021.11.29	438	1	110	2595	123	3	1	0	0	0	1	0	2	3
NorthernHealth	2020.07.30	439	2	102	874	15	0	1	1	1	0	0	0	2	3
Dr.wengxie	2020.10.15	440	1	144	1222	621	24	1	0	0	1	1	0	2	3
LYR.BJ	2021.05.05	441	1	196	143	18	8	1	0.5	2	0	0	0	2	3
DrZhangYinQiang	2021.08.04	442	1	212	293	347	960	1	0	1	0	1	0.5	2	3
153595076	2022.03.16	443	1	84	1854	233	13	1	0	1	0	0	0.5	2	3
ganzangyanjiu	2021.11.13	444	1	144	7	75	18	1	0	0	0	1	0.5	3	3
liusongyang29	2022.01.21	445	1	112	406	18	27	1	0	1	0	0	0	2	3
41273822916	2021.11.06	446	1	108	115	27	3	1	0	1	0	1	0	2	3
YH3278688	2020.04.05	447	1	170	253	736	50	1	0	1	0	1	0.5	3	3
LYR.BJ	2021.10.31	448	1	116	29	375	338	1	0	1	0.5	1	0.5	2	3
83351368642	2022.04.13	449	1	174	130	80	273	1	1	0.5	0	1	0.5	2	3
90960279147	2022.04.08	450	1	168	419	19	29	1	0	1	0	1	0.5	3	3
1244206517	2020.04.30	451	1	200	47	205	14	1	0.5	0	0.5	1	0.5	3	3
ganbingke	2021.08.04	452	1	136	121	18	48	1	1	0	0	0	0.5	3	3
doctorjimi	2021.12.08	453	1	146	74	21	300	1	1	1	0.5	1	1	3	3
ttyy7164	2022.03.24	454	1	298	182	398	64	1	0.5	1.5	0	1.5	0.5	3	3
73644635862	2022.03.10	455	1	90	957	19	39	1	0.5	0.5	0	0	0	2	3
guopengys	2022.02.18	456	1	94	352	574	20	1	1	0.5	0	0	0.5	2	3
41381221097	2022.02.18	457	1	174	291	209	26	1	0.5	1	0.5	0	0	2	3
yanlaoshiyikao	2021.09.26	458	2	226	384	675	1348	1	1	0	1	0	0	2	3
22135381053	2021.12.28	459	1	146	1431	3	191	1	0	1	0	1	0	3	3
zhangfeng90	2022.02.06	460	1	220	136	28	6	1	0	1	0	1	1	3	3
maEshen	2022.02.12	461	1	192	268	178	39	1	1	1	0	1	0.5	2	3
950849041	2022.03.25	462	2	76	266	138	3	1	0	0.5	0	1	0	2	3
Dr.wengxie	2020.09.02	463	1	118	11	13	19	1	0	0.5	0	1	0.5	3	3
4669914753	2021.12.22	464	2	146	679	14	9	1	0.5	0.5	2	0	0	2	3
22135381053	2021.11.18	465	2	114	37	72	1	1	1	1	0.5	0	0.5	2	3
zhongyiganbi	2021.10.02	466	1	102	140	13	25	1	0.5	1	0.5	0	1	3	3
Ray1315162276	2022.02.25	467	1	508	2148	1828	1981	1	0.5	1	0	0.5	0.5	3	3
TWSXT	2021.09.11	468	1	340	3810	1300	699	1	1	0.5	0	0.5	0.5	3	3
hekeyisheng	2022.02.02	469	1	158	575	1131	89	1	1	0	0	0	0.5	2	3
doctorwang00101	2020.09.30	470	1	158	418	5729	537	1	0	0	0.5	0.5	0.5	2	3
DTyangmin	2021.09.13	471	1	138	489	19	991	1	1.5	0	0	0	0	3	3
doctorgla	2022.01.14	472	1	300	369	1723	282	1	0.5	1	0.5	1.5	1	3	4
81955295877	2021.10.15	473	1	282	118	196	7	1	1	0.5	1	1.5	1	3	4
yxz5783	2022.04.17	474	2	876	55	29	108	1	1.5	1.5	0.5	2	1.5	4	4
69622923361	2021.11.06	475	2	274	117	146	38	1	1	1	0.5	1	1	3	4
xhzyyy	2022.02.25	476	3	312	4114	944	604	1	0.5	2	0	1	1.5	3	4
ttkzys	2021.11.06	477	1	234	2963	1555	316	1	0	0.5	1	0	0.5	3	4
yixuejianzho	2022.04.11	478	1	318	534	44	206	1	0.5	1	0	1	1	4	4
36638311900	2022.03.14	479	1	40	38000	12000	1261	1.5	0	0	0.5	0	0	2	2
274272736	2021.06.18	480	1	72	316	481	14	1.5	0	0	0	0	0.5	2	2
61456983645	2021.10.18	481	1	84	3459	72	240	1.5	0.5	0	0	0	0.5	2	2
Lihuiyisheng01	2022.01.22	482	1	96	652	990	57	1.5	0	1.5	0	0	0	2	2
qingmang999	2021.09.28	483	1	114	607	40	6	1.5	0	1	0	0	0	2	2
zhanghangz33	2022.02.14	484	1	116	71	75	15	1.5	0	0	0	0	0.5	2	2
RMJKYJ	2022.01.22	485	1	134	3544	408	0	1.5	1	0	1	0	0	2	2
dylluu3rrm4k	2022.05.15	486	1	230	3400	965	367	1.5	0.5	1.5	1	0.5	0.5	3	3
1222892509	2021.10.03	487	1	174	1030	3903	139	1.5	0	0	0	0	0.5	2	3
shenghuoquanncctv	2019.04.23	488	1	170	621	22	69	1.5	0.5	1	0.5	0	1	2	3
dyyongzi666	2020.06.02	489	1	178	679	206	7	1.5	0	1.5	0	1	0	3	3
haoganzang	2020.10.13	490	1	98	3895	75	220	1.5	0	1	0	0	0.5	3	3
85892594076	2022.02.07	491	1	242	22	28	80	1.5	0	1	0	1	1	4	4
73439913099	2022.01.20	492	3	384	196	45	7	1.5	1	1.5	0.5	1.5	1	4	4
zhongyiganbi	2022.04.12	493	3	368	777	619	442	1.5	0	1	0	1.5	1	3	4
zhongyiganbi	2022.01.07	494	2	616	307	29	0	1.5	1	1.5	0.5	1	1	4	4
zhangshijun88	2022.05.12	495	1	682	129	1044	27	2	0	2	0	1	1	4	4
ylxqvzi	2021.10.24	496	1	108	2433	952	406	2	0.5	1	0	1	0	4	4
ganbingke	2022.03.01	497	1	442	3619	93	10	2	0.5	1	0.5	1	1	4	4
